# Supplementary material for: Toxicological Assessments of a Pandemic COVID-19 Vaccine—Demonstrating the Suitability of a Platform Approach for mRNA Vaccines
Source: Vaccines (Basel). 2023 Feb 11;11(2):417. doi: 10.3390/vaccines11020417 (PMC9965811; doi:10.3390/vaccines11020417)
Supplement: Supplementary file 1 [file vaccines-11-00417-s001.zip]

Archive with 1 entries (1 files):
- vaccines-2163984-supplementary.pdf
